# Supplementary material for: Clustering and evolutionary analysis of small RNAs identify regulatory siRNA clusters induced under drought stress in rice
Source: BMC Syst Biol. 2016 Dec 23;10(Suppl 4):115. doi: 10.1186/s12918-016-0355-3 (PMC5260113; doi:10.1186/s12918-016-0355-3)
Supplement: Additional file 1 — The GO (Gene Ontology) enrichment results of genes with siRNA targeting sites. (XLSX 20 kb) [file 12918_2016_355_MOESM1_ESM.xlsx]

## Sheet: Additional File 1 
Additional File 1. The GO (Gene Ontology) enrichment result of genes with siRNA targeting sites
The GO enrichment analysis was performed using the PANTHER database applying bonferronic correction.
Analysis Type:	PANTHER Overrepresentation Test (release 20160715)
Annotation Version and Release Date:	GO Ontology database Released 2016-06-22
Analyzed List:	upload_1 (Oryza sativa)
Reference List:	Oryza sativa (all genes in database)
Bonferroni correction:	TRUE
GO biological process complete	Oryza sativa - REFLIST (62904)	Query	over/under	fold Enrichment	P-value
biological_process (GO:0008150)	21080	1257	+	1.66	5.64e-100
single-organism process (GO:0044699)	8991	689	+	2.13	4.47e-83
metabolic process (GO:0008152)	15851	931	+	1.64	3.95e-59
single-organism metabolic process (GO:0044710)	4932	420	+	2.37	1.64e-57
cellular process (GO:0009987)	15685	918	+	1.63	3.38e-57
single-organism cellular process (GO:0044763)	6702	480	+	2	1.88e-45
organic substance metabolic process (GO:0071704)	13217	727	+	1.53	3.43e-32
oxidation-reduction process (GO:0055114)	2495	223	+	2.49	3.88e-31
cellular metabolic process (GO:0044237)	12295	681	+	1.54	2.43e-30
organonitrogen compound metabolic process (GO:1901564)	2132	196	+	2.56	1.64e-28
biosynthetic process (GO:0009058)	4849	334	+	1.92	9.94e-27
small molecule metabolic process (GO:0044281)	1696	163	+	2.68	2.75e-25
primary metabolic process (GO:0044238)	12204	651	+	1.49	4.53e-24
transport (GO:0006810)	2746	216	+	2.19	7.02e-23
establishment of localization (GO:0051234)	2777	217	+	2.18	1.21e-22
localization (GO:0051179)	2820	219	+	2.16	1.52e-22
cellular biosynthetic process (GO:0044249)	4054	278	+	1.91	2.47e-21
carbohydrate metabolic process (GO:0005975)	1216	125	+	2.86	2.83e-21
single-organism biosynthetic process (GO:0044711)	1588	144	+	2.53	9.24e-20
single-organism localization (GO:1902578)	1975	164	+	2.31	5.26e-19
single-organism transport (GO:0044765)	1948	162	+	2.32	8.29e-19
organic substance biosynthetic process (GO:1901576)	4373	284	+	1.81	1.62e-18
transmembrane transport (GO:0055085)	1404	130	+	2.58	2.25e-18
organic acid metabolic process (GO:0006082)	1173	115	+	2.73	7.47e-18
response to stimulus (GO:0050896)	2967	206	+	1.93	1.22e-15
ion transport (GO:0006811)	887	90	+	2.83	1.9e-14
photosynthesis (GO:0015979)	207	40	+	5.38	6.96e-14
catabolic process (GO:0009056)	1796	140	+	2.17	1.07e-13
carboxylic acid metabolic process (GO:0019752)	1030	97	+	2.62	1.12e-13
oxoacid metabolic process (GO:0043436)	1044	97	+	2.59	2.57e-13
single-organism catabolic process (GO:0044712)	428	56	+	3.65	1.12e-12
carbohydrate derivative metabolic process (GO:1901135)	703	74	+	2.93	2.34e-12
organonitrogen compound biosynthetic process (GO:1901566)	1487	119	+	2.23	4.06e-12
ion transmembrane transport (GO:0034220)	521	60	+	3.21	2.62e-11
secondary metabolic process (GO:0019748)	515	59	+	3.19	5.36e-11
organic substance transport (GO:0071702)	552	60	+	3.03	2.9e-10
single-organism carbohydrate metabolic process (GO:0044723)	576	61	+	2.95	5.38e-10
glycosyl compound metabolic process (GO:1901657)	370	47	+	3.54	6.27e-10
nucleobase-containing small molecule metabolic process (GO:0055086)	429	51	+	3.31	7.39e-10
photosynthesis, light harvesting (GO:0009765)	24	14	+	16.25	8.79e-10
biological regulation (GO:0065007)	4836	270	+	1.56	1.16e-09
cofactor metabolic process (GO:0051186)	364	46	+	3.52	1.32e-09
photosynthesis, light harvesting in photosystem I (GO:0009768)	16	12	+	20.89	2.2e-09
response to light stimulus (GO:0009416)	114	25	+	6.11	3.3e-09
response to radiation (GO:0009314)	137	27	+	5.49	4.98e-09
monocarboxylic acid metabolic process (GO:0032787)	577	59	+	2.85	5.19e-09
coenzyme metabolic process (GO:0006732)	276	38	+	3.84	1.07e-08
DNA metabolic process (GO:0006259)	1721	17	-	0.28	1.43e-08
organic substance catabolic process (GO:1901575)	1576	111	+	1.96	7.69e-08
organic acid biosynthetic process (GO:0016053)	413	46	+	3.1	8.16e-08
peptide metabolic process (GO:0006518)	1122	87	+	2.16	1.06e-07
ribose phosphate metabolic process (GO:0019693)	315	39	+	3.45	1.22e-07
nitrogen compound metabolic process (GO:0006807)	6239	319	+	1.42	1.99e-07
nucleoside metabolic process (GO:0009116)	321	39	+	3.38	2.07e-07
purine-containing compound metabolic process (GO:0072521)	309	38	+	3.43	2.54e-07
carboxylic acid biosynthetic process (GO:0046394)	338	40	+	3.3	2.57e-07
cellular amide metabolic process (GO:0043603)	1151	87	+	2.11	3.6e-07
cellular nitrogen compound biosynthetic process (GO:0044271)	2842	169	+	1.66	4.15e-07
pyridine nucleotide metabolic process (GO:0019362)	133	24	+	5.03	4.36e-07
nicotinamide nucleotide metabolic process (GO:0046496)	133	24	+	5.03	4.36e-07
carbohydrate catabolic process (GO:0016052)	288	36	+	3.48	4.93e-07
nucleotide metabolic process (GO:0009117)	376	42	+	3.11	5.01e-07
small molecule biosynthetic process (GO:0044283)	504	50	+	2.76	6.01e-07
sulfur compound metabolic process (GO:0006790)	305	37	+	3.38	6.29e-07
nucleoside phosphate metabolic process (GO:0006753)	379	42	+	3.09	6.31e-07
purine ribonucleoside metabolic process (GO:0046128)	265	34	+	3.57	7.85e-07
oxidoreduction coenzyme metabolic process (GO:0006733)	150	25	+	4.64	9.29e-07
ribonucleoside metabolic process (GO:0009119)	298	36	+	3.37	1.2e-06
single-organism carbohydrate catabolic process (GO:0044724)	130	23	+	4.93	1.46e-06
purine nucleoside metabolic process (GO:0042278)	274	34	+	3.46	1.8e-06
cellular catabolic process (GO:0044248)	1316	93	+	1.97	2.39e-06
translation (GO:0006412)	933	73	+	2.18	2.43e-06
pyridine-containing compound metabolic process (GO:0072524)	146	24	+	4.58	2.63e-06
regulation of biological quality (GO:0065008)	848	68	+	2.23	3.36e-06
lipid metabolic process (GO:0006629)	814	66	+	2.26	3.78e-06
peptide biosynthetic process (GO:0043043)	944	73	+	2.15	3.91e-06
cellular protein metabolic process (GO:0044267)	5048	260	+	1.43	6.91e-06
nucleoside diphosphate metabolic process (GO:0009132)	107	20	+	5.21	7.11e-06
carbon fixation (GO:0015977)	20	10	+	13.93	7.34e-06
amide biosynthetic process (GO:0043604)	961	73	+	2.12	8.01e-06
purine ribonucleoside triphosphate metabolic process (GO:0009205)	221	29	+	3.66	8.64e-06
cation transport (GO:0006812)	636	55	+	2.41	9.51e-06
purine nucleoside triphosphate metabolic process (GO:0009144)	222	29	+	3.64	9.52e-06
cellular macromolecule biosynthetic process (GO:0034645)	2850	163	+	1.59	1.19e-05
pyruvate metabolic process (GO:0006090)	111	20	+	5.02	1.3e-05
macromolecule biosynthetic process (GO:0009059)	2922	166	+	1.58	1.34e-05
protein metabolic process (GO:0019538)	6081	301	+	1.38	1.72e-05
regulation of biological process (GO:0050789)	4027	214	+	1.48	1.81e-05
organophosphate metabolic process (GO:0019637)	583	51	+	2.44	2.32e-05
ribonucleoside triphosphate metabolic process (GO:0009199)	232	29	+	3.48	2.43e-05
phosphate-containing compound metabolic process (GO:0006796)	3197	177	+	1.54	2.48e-05
generation of precursor metabolites and energy (GO:0006091)	605	52	+	2.39	2.93e-05
nucleoside monophosphate metabolic process (GO:0009123)	263	31	+	3.28	2.96e-05
homeostatic process (GO:0042592)	606	52	+	2.39	3.09e-05
secondary metabolite biosynthetic process (GO:0044550)	387	39	+	2.81	3.18e-05
phosphorus metabolic process (GO:0006793)	3211	177	+	1.54	3.33e-05
purine ribonucleoside monophosphate metabolic process (GO:0009167)	237	29	+	3.41	3.81e-05
purine nucleoside monophosphate metabolic process (GO:0009126)	237	29	+	3.41	3.81e-05
purine ribonucleotide metabolic process (GO:0009150)	268	31	+	3.22	4.47e-05
ATP metabolic process (GO:0046034)	211	27	+	3.56	4.68e-05
nucleoside triphosphate metabolic process (GO:0009141)	240	29	+	3.37	4.96e-05
purine nucleotide metabolic process (GO:0006163)	272	31	+	3.18	6.18e-05
cellular carbohydrate metabolic process (GO:0044262)	349	36	+	2.87	6.18e-05
chemical homeostasis (GO:0048878)	382	38	+	2.77	6.61e-05
ribonucleoside monophosphate metabolic process (GO:0009161)	258	30	+	3.24	6.61e-05
nucleoside diphosphate phosphorylation (GO:0006165)	100	18	+	5.01	7.1e-05
small molecule catabolic process (GO:0044282)	100	18	+	5.01	7.1e-05
ribonucleotide metabolic process (GO:0009259)	294	32	+	3.03	0.000105
regulation of cellular process (GO:0050794)	3874	203	+	1.46	0.00012
monovalent inorganic cation transport (GO:0015672)	361	36	+	2.78	0.000139
cation transmembrane transport (GO:0098655)	379	37	+	2.72	0.000155
protein-chromophore linkage (GO:0018298)	44	12	+	7.6	0.000165
gene expression (GO:0010467)	3043	166	+	1.52	0.000177
ADP metabolic process (GO:0046031)	95	17	+	4.99	0.000179
ATP generation from ADP (GO:0006757)	95	17	+	4.99	0.000179
glycolytic process (GO:0006096)	95	17	+	4.99	0.000179
glucose metabolic process (GO:0006006)	36	11	+	8.51	0.000181
ribonucleoside diphosphate metabolic process (GO:0009185)	97	17	+	4.88	0.000239
purine ribonucleoside diphosphate metabolic process (GO:0009179)	97	17	+	4.88	0.000239
purine nucleoside diphosphate metabolic process (GO:0009135)	97	17	+	4.88	0.000239
lipid biosynthetic process (GO:0008610)	421	39	+	2.58	0.000265
monocarboxylic acid biosynthetic process (GO:0072330)	176	23	+	3.64	0.000328
glucan metabolic process (GO:0044042)	207	25	+	3.36	0.000424
response to stress (GO:0006950)	1588	98	+	1.72	0.000501
organic acid catabolic process (GO:0016054)	70	14	+	5.57	0.000619
terpenoid metabolic process (GO:0006721)	81	15	+	5.16	0.000633
cell communication (GO:0007154)	1265	82	+	1.81	0.000703
carbohydrate transport (GO:0008643)	185	23	+	3.46	0.000763
nucleotide phosphorylation (GO:0046939)	120	18	+	4.18	0.000969
photosynthesis, light reaction (GO:0019684)	73	14	+	5.34	0.00101
hexose metabolic process (GO:0019318)	64	13	+	5.66	0.00133
polysaccharide metabolic process (GO:0005976)	400	36	+	2.51	0.00147
cellular lipid metabolic process (GO:0044255)	506	42	+	2.31	0.00153
cell wall organization or biogenesis (GO:0071554)	616	48	+	2.17	0.00155
water homeostasis (GO:0030104)	45	11	+	6.81	0.00157
isoprenoid metabolic process (GO:0006720)	113	17	+	4.19	0.00188
macromolecule metabolic process (GO:0043170)	10263	453	+	1.23	0.00223
diterpenoid metabolic process (GO:0016101)	47	11	+	6.52	0.00238
alpha-amino acid metabolic process (GO:1901605)	215	24	+	3.11	0.00277
inorganic ion transmembrane transport (GO:0098660)	378	34	+	2.51	0.00293
hydrogen peroxide catabolic process (GO:0042744)	158	20	+	3.53	0.00312
hydrogen peroxide metabolic process (GO:0042743)	158	20	+	3.53	0.00312
anion transport (GO:0006820)	173	21	+	3.38	0.00335
cellular nitrogen compound metabolic process (GO:0034641)	5793	273	+	1.31	0.00454
cellular aldehyde metabolic process (GO:0006081)	51	11	+	6.01	0.00514
monosaccharide metabolic process (GO:0005996)	86	14	+	4.54	0.00653
organonitrogen compound catabolic process (GO:1901565)	153	19	+	3.46	0.00723
cellular glucan metabolic process (GO:0006073)	198	22	+	3.1	0.00779
proton transport (GO:0015992)	263	26	+	2.75	0.00904
cellular response to stimulus (GO:0051716)	1638	95	+	1.62	0.00921
organic cyclic compound biosynthetic process (GO:1901362)	2175	119	+	1.52	0.00965
response to oxidative stress (GO:0006979)	281	27	+	2.68	0.01
cellular amino acid metabolic process (GO:0006520)	366	32	+	2.44	0.0101
glucan biosynthetic process (GO:0009250)	117	16	+	3.81	0.0123
aromatic compound biosynthetic process (GO:0019438)	2074	114	+	1.53	0.0123
cell volume homeostasis (GO:0006884)	46	10	+	6.06	0.0132
inorganic cation transmembrane transport (GO:0098662)	354	31	+	2.44	0.0135
reactive oxygen species metabolic process (GO:0072593)	175	20	+	3.18	0.0137
single organism signaling (GO:0044700)	1117	70	+	1.75	0.0139
signaling (GO:0023052)	1117	70	+	1.75	0.0139
signal transduction (GO:0007165)	1117	70	+	1.75	0.0139
regulation of cellular component size (GO:0032535)	68	12	+	4.92	0.014
regulation of anatomical structure size (GO:0090066)	68	12	+	4.92	0.014
response to chemical (GO:0042221)	1098	69	+	1.75	0.0147
nitrogen compound transport (GO:0071705)	271	26	+	2.67	0.015
organic hydroxy compound transport (GO:0015850)	47	10	+	5.93	0.0158
regulation of cell size (GO:0008361)	47	10	+	5.93	0.0158
cellular metabolic compound salvage (GO:0043094)	47	10	+	5.93	0.0158
organic acid transport (GO:0015849)	122	16	+	3.65	0.0204
cellular component organization or biogenesis (GO:0071840)	2315	123	+	1.48	0.025
cellular carbohydrate biosynthetic process (GO:0034637)	184	20	+	3.03	0.0276
cellular homeostasis (GO:0019725)	369	31	+	2.34	0.0294
carbohydrate biosynthetic process (GO:0016051)	249	24	+	2.69	0.0299
protein folding (GO:0006457)	300	27	+	2.51	0.0309
cell surface receptor signaling pathway (GO:0007166)	237	23	+	2.7	0.0397
carboxylic acid transmembrane transport (GO:1905039)	116	15	+	3.6	0.0436
amino acid transmembrane transport (GO:0003333)	116	15	+	3.6	0.0436
response to abiotic stimulus (GO:0009628)	471	36	+	2.13	0.0473
