# Supplementary material for: Clustering and evolutionary analysis of small RNAs identify regulatory siRNA clusters induced under drought stress in rice
Source: BMC Syst Biol. 2016 Dec 23;10(Suppl 4):115. doi: 10.1186/s12918-016-0355-3 (PMC5260113; doi:10.1186/s12918-016-0355-3)
Supplement: Additional file 2 — The detected motif sequences in siRNA clusters located in intronic regions. (XLSX 98 kb) [file 12918_2016_355_MOESM2_ESM.xlsx]

## Sheet: Additional File 2
Additional File 2. The detected motif sequences in siRNA clusters located in intronic regions
Each row of each motif shows the cluster id and the motif sequence along with the flanking sequences and description of its target gene.
MOTIF 1		E-value: 8.7e-235, width:21, sites:50
Cluster ID	strand	start	p-value	left_flank	Site	right_flank
clid_34488	-	16	2.73e-13	GACATAAAGC	CTGTCCAGATTCGTTGTACTA	GGATAAGTCA
clid_36438	+	47	5.47e-13	gtacaggtgc	CTGTCCAGATTCGTAGTACTA	tgatatatca
clid_24612	-	32	5.47e-13	GACATGGAGT	CTGTCCAGATTCGTAGTACTA	GGATGTGTCA
clid_34488	+	42	9.54e-13	gacaggcttt	ATGTCCAGATTCGTTGTACTA	gaatgtgtca
clid_5835	+	42	9.54e-13	ggacggaagt	ATGTCCAGATTCGTTGTACTA	gaaaacgtca
clid_22341	+	58	1.36e-12	TGAACATGAG	ATGTCCAGATTCGTAGTACTA	taatgtatca
clid_7616	+	74	1.77e-12	agacatcctc	CTGTCCAGATTCATTGTACTA	taaaat
clid_32857	+	38	3.19e-12	gataggaggt	TTGTCCAGATTCGTTGTACTA	ggtttggtca
clid_28833	-	28	4.56e-12	TGAAAGGGGT	CTGTCCAGATTCGTAGTCCTA	GGATATGTCC
clid_24823	-	34	9.92e-12	CACATCCTAT	ATGTCTAGATTCGTTGTACTA	ATATGTGTCG
clid_13903	-	14	9.92e-12	GACAGGCTAC	CTGTCCGGATTCGTAGTACTA	GGAGATGTCC
clid_24612	+	58	1.4e-11	gacagactcc	ATGTCTAGATTCGTAGTACTA	ggatgcatca
clid_12812	+	46	1.4e-11	ggatagaggt	ATATCCAGATTCGTAGTACTA	ggatatgtca
clid_19436	+	52	1.98e-11	gatatatggt	ATGTCCAGATTCATTGTCCTA	gaatgggata
clid_12812	-	21	1.98e-11	GGATATACCT	CTATCCAGATTCATTGTACTA	GAGTATGTCA
clid_9478	+	25	2.13e-11	actataagat	CTGTCCAGATTCATTATACTA	tgagatgtct
clid_14831	+	72	2.66e-11	ctggacaagc	TTGTCCAGATTCGTAGTCCTA	ggatgtgt
clid_1313	-	45	2.66e-11	AGACATACCT	CTGTCCAGATTCATCGTACTA	GAATATGTCA
clid_23712	+	29	3.23e-11	gtccagatac	ATGTTCAGATTCGTTGTACTA	tgaaatgtcc
clid_7616	-	49	3.23e-11	GGACAGGAGG	ATGTCTAGATTCATTGTACTA	TGAAATGTCA
clid_30202	-	50	5.26e-11	TCATAGTAGG	CTGTCCAGATTCGTTGTAGTA	TGAAATGTCT
clid_16837	-	50	5.26e-11	ATCCTAGCAG	CTATCCAGATTCGTAGTCCTA	GAATATGTCA
clid_17741	-	44	5.72e-11	GATATGAGAT	ATGTCCAGATTCATTGTATTA	GGATGTGTCA
clid_11673	-	31	6.81e-11	GACTGGGAGC	CTGTCCAAATTCATAGTACTA	GGATGTGTCC
clid_18922	+	71	8.61e-11	ccctttcccc	CTGTCTGGATTCGTAGTACTA	gaatatgtc
clid_21484	+	53	9.54e-11	ggacagatgt	ATGTCCAGATTCATAGTAATA	ggatgtatca
clid_13903	+	40	9.54e-11	gacaggtagc	CTGTCCGGATTCGTAATACTA	gaaaatgtct
clid_36433	+	47	1.52e-10	ggataagcgc	TTGTCCGGATTCGTTGTCCTA	ggatagatca
clid_19436	-	26	1.83e-10	GACATACCAT	ATATCCAGATTCATAGTCCTA	GGATGGGTTG
clid_35646	-	50	2.27e-10	ATATTCTAGT	ATGTTCAGATTCGTTATACTA	AAATAAGTCA
clid_1313	+	70	2.44e-10	ggacagaggt	ATGTCTAGATTCGTAGTAATA	gaatgtgtca
clid_29820	-	57	2.91e-10	AGACAGAAGC	TTGTCCAGAATCGTAGTACTA	AGATGTGTCA
clid_27757	+	75	3.21e-10	CACAATCTCT	TTGTCCAGATTCATTGTACCA	CCTAG
clid_26062	-	40	3.48e-10	TGGACAAGGG	TTGTCCAGATTCATTGGACTA	GGATATGTCC
clid_19888	+	65	3.48e-10	aacagaccgt	GTGTCCAGATTCGTTGTACTG	gaatatcaca
clid_32352	+	41	4.55e-10	acatatcttc	CTGTTCAGATTCATAATACTA	ggatgtgtca
clid_19888	-	39	5.35e-10	GACACACGGT	CTGTTCAGATTCATTGTATTA	GAATGTGTCA
clid_5585	-	45	5.79e-10	ATTTCCTAAG	CTGTCTAGATTCGTATTACTA	GGAAATGTCT
clid_5243	+	64	6.21e-10	gacaaacatc	ATGTCCAGATTTGTAGTGCTA	taaaatatct
clid_11673	+	57	6.72e-10	gacaggctcc	CAGTCCAGATTTGTAGTACTA	gaatgtgtta
clid_32274	+	17	7.32e-10	gacatgctta	CTATCCAGATTCGTTATAATA	tgaagtgtca
clid_21910	+	60	7.89e-10	tgatagatct	ATGTCCAGATTTATAGTAATA	cgatgtgaca
clid_26178	-	18	9.25e-10	AGACATACAT	CTGTCCAGATTCATCGTACAA	GAATATGTCA
clid_37364	+	32	1.09e-09	gatataaagc	ATATCCAAATTCGTTATACTA	ggatgtgtca
clid_37364	-	6	1.46e-09	GATATGCTTT	ATATCCAAATTTGTTGTACTA	GAATG
clid_26178	+	43	1.57e-09	ggacagatgt	ATGTCTAAATTCGTTGTATTA	gaatatatca
clid_32857	-	12	1.68e-09	GACAAACCTC	CTATCCAGATTTATTGTATTA	GGTTAGATCA
clid_20260	-	28	1.96e-09	CGACATACAT	TTGTCTAGATTCGTTATACTG	AAATACGTCA
clid_6401	+	34	2.26e-09	tgtcaggagc	TTATCCAGATTTGTTGTATTA	gggaatgtct
clid_24742	+	50	3.17e-09	gacatagagt	ACGTCTAGATTCATTATACTA	ggatgtgtca
MOTIF 2		E-value: 7.5e-118, width: 15, sites: 50
Cluster ID	strand	start	p-value	left_flank	Site	right_flank
clid_37364	-	53	5.69e-10	GATTTTGGGT	GGATGTGACACATCC	TAGTATAACG
clid_32352	-	62	5.69e-10	GATTTTTGTG	GGATGTGACACATCC	TAGTATTATG
clid_24823	-	58	5.69e-10	ATCTAGAACT	GGATGTGACACATCC	TATATGTCTA
clid_24612	+	17	5.69e-10	gtttttgggg	GGATGTGACACATCC	tagtactacg
clid_17741	+	29	5.69e-10	gattttgatt	GGATGTGACACATCC	taatacaatg
clid_3196	-	79	5.69e-10	TAATATT	GGATGTGACACATCC	TAATATTACA
clid_12812	-	67	1.42e-09	ATCTAGTACT	GGATGTGACATATCC	TAGTACTACG
clid_21898	+	31	1.8e-09	gattttgggt	GGATGGGACACATCC	tagtgcaacg
clid_14831	+	35	1.8e-09	agctagtact	GGATGGGACACATCC	taggacatga
clid_11673	+	16	1.8e-09	gatttgggtt	GGATGGGACACATCC	tagtactatg
clid_34488	-	63	3.21e-09	GATTTTGGTT	GGATGTGACACATTC	TAGTACAACG
clid_28187	+	40	3.21e-09	atctaggact	GGATGTGACACATTC	tagtacaatg
clid_1601	-	41	3.21e-09	ATTTTTAGAG	GGATGTGACACATTC	TATGACAACG
clid_35646	-	75	5.04e-09	GATTTTGGTT	GGATGTGACATATTC	TAGTATGTTC
clid_16837	+	35	5.04e-09	aacctagtac	GGATGTGACATATTC	taggactacg
clid_32352	+	24	1.54e-08	gattttggtg	GGATGTGACATATCT	tcctgttcag
clid_21484	-	74	2.07e-08	ACCTAGTACC	GGATGTGATACATCC	TATTACTATG
clid_28833	-	73	3e-08	AGTTTTGAAC	GGATGGGACATATCT	TAGGACTACG
clid_34488	+	1	3.35e-08		GGATGTGACTTATCC	tagtacaacg
clid_19296	-	54	4.06e-08	GCCTAATACT	GGATGAGACATATTC	TACTACGAAT
clid_5585	+	30	4.3e-08	acctaggact	GGATGAGACATTTCC	tagtaatacg
clid_28187	-	74	4.78e-08	CCAATGTACT	GGATGTGACACATTT	ATCCAAATTC
clid_21484	+	13	5.41e-08	atctaggagc	AGATGTGACACATTC	tatttctacg
clid_19888	+	24	5.41e-08	gattttgaat	AGATGTGACACATTC	taatacaatg
clid_26062	-	85	6.39e-08	T	GGATGGAACATATCC	TAGTCCAAGG
clid_26062	+	25	6.39e-08	acctaagact	GGATAGGACATATCC	tagtccaatg
clid_22192	+	17	7.86e-08	Tcctagtact	GGATGTGACATTTCA	tagtataata
clid_9260	+	17	8.91e-08	acatgggacc	GCATGGGACACATCC	tagtattaag
clid_30280	-	73	1.01e-07	ACCTAGTACC	GGATATGACACATTC	TATTACTACG
clid_16621	+	32	1.01e-07	aattttggac	AGATGGGACACTTCC	tagtactacg
clid_11673	-	78	1.01e-07	TTTTGGTT	GGATGTAACACATTC	TAGTACTACA
clid_23712	-	50	1.34e-07	ATCTAAAATT	GGATGGGACATTTCA	TAGTACAACG
clid_7043	-	48	1.34e-07	GGTTTTGGTT	GGATGTGACGTATCT	TAATACAAGA
clid_21909	-	29	1.45e-07	GCCTAGAATC	GGATATGACATTTCC	TCTATCCTAA
clid_28833	+	13	1.65e-07	agttttgaac	GGATTGGACATATCC	taggactacg
clid_26178	+	3	1.65e-07	ct	GGAGGTGACATATTC	ttgtacgatg
clid_24612	-	79	1.65e-07	TTTGGAG	GGATGTGATGCATCC	TAGTACTACG
clid_12812	+	6	1.65e-07	gaact	GGATGTGACATACTC	tagtacaatg
clid_9260	-	58	1.79e-07	ACTTAGGACT	AGATGGGACGCATCC	CAGCTTTGTC
clid_24742	-	71	2.08e-07	GCTCATACTA	CGACGTGACACATCC	TAGTATAATG
clid_21910	+	81	2.08e-07	tatagtaata	CGATGTGACACATCT	ggtac
clid_5585	-	70	2.29e-07	ATCTAGGATT	GGATGGAACATTTCC	TAAGCTGTCT
clid_36438	-	68	2.54e-07	AACCAGTACA	GGATGTGATATATCA	TAGTACTACG
clid_16837	-	77	2.75e-07	ACCTAGTAC	AGATGTGACTTATCC	TAGCAGCTAT
clid_5647	+	66	3.18e-07	ATCTAGAACT	GGACGAGACATTTCC	TAGACAGAGA
clid_5636	+	14	3.18e-07	AATTTTATAT	GGACGAGACATTTCC	TAATACTACA
clid_36433	-	68	5.04e-07	GCCTAGGATA	GGATGTGATCTATCC	TAGGACAACG
clid_11902	-	54	5.04e-07	ATCTAGTACG	GAATGTGACACATCT	TAATTTTACG
clid_7616	+	34	5.41e-07	acctagtacc	AGATGTGACATTTCA	tagtacaatg
clid_9478	-	46	1.16e-06	ATCTAGTACC	GGATGAGACATCTCA	TAGTATAATG
MOTIF 3		E-value: 1.7e-133, width: 21, sites: 49
Cluster ID	strand	start	p-value	left_flank	Site	right_flank
clid_37364	+	80	2.73e-13	ccaaaatccc	TTATATTTTGGGACGGAGGGA
clid_5225	-	32	2.73e-13	AAAAAAAAGA	TTATATTTTGGGACGGAGGGA	GTAAGTTATT
clid_36714	-	1	2.87e-12	CTAAAAATGC	TTATATTTTGAGACGGAGGGA
clid_32274	+	64	3.51e-12	gtctaagttg	CTATATTATGGGACGGAGGGA	gtaTATaata
clid_30202	-	6	3.51e-12	CCGGTACTAT	ATATATTATGGGACGGAGGGA	GTAAG
clid_15683	-	27	7.77e-12	CTATGGCTGT	ACTTATTTTGGGACGGAGGGA	GTACAATACA
clid_18968	-	22	1.76e-11	AACCTAAAGT	TTATTTTTTGAGACGGAGGGA	GTATGTTTCT
clid_14831	-	2	2.88e-11	TACTAGCTTG	TTATATTATGGGACAGAGGGA	G
clid_23712	+	77	4.33e-11	ttttagattg	CTATATTATAGGACGGAGGGA	gta
clid_8738	+	54	1.34e-10	ggtttgactt	TTTTTTTTTTGGACGGAGGGA	gTATGTTG
clid_19435	+	33	1.48e-10	ttatggctgc	ACTTATTTTGGGACGGAGGTA	gtaCAAGTTT
clid_4853	-	7	1.48e-10	TCATGGCTGC	ACTTATTTTGGGACGGAGGTA	GTAGCA
clid_21909	+	56	1.97e-10	ttctaggctt	CTATATTTTAGGACAGAGGGA	gtaTTGGATT
clid_15684	+	41	2.26e-10	tcatagctgc	ATTTATTTTGAGACGGAGGTA	gtaTCT
clid_16837	-	2	2.5e-10	ACTAGGTTGC	ACTTATATTGGGACGGAGGGA	G
clid_36714	+	58	2.81e-10	ccaaaagttg	TTATATTTTGGGATGGAGGTA	gtaGCTACTA
clid_5647	-	33	3.34e-10	TTCTAGATTC	TTATATTTTAAGACGGAGGAA	ATATAATTTA
clid_15959	-	9	4.18e-10	CTAGAAGTTG	TTATATCTTGGGATGGAGGGA	GATTCATT
clid_15756	+	58	4.75e-10	tccgttataa	TTATATTATAGAACGGAGGGA	gTACATGAAT
clid_5244	+	76	6.82e-10	ctaaaatctt	TTATATTATAGGACGGAGAGA	gtaT
clid_20527	-	17	9.96e-10	CGCTAGGTTG	CTATATTTTGAGACAGAGGGG	TAGTAGCTTT
clid_24063	+	4	1.98e-09	TTA	TTATATTTTAGGACGGAGAAA	TCGTGTAGAC
clid_9478	+	73	1.98e-09	tactagattg	CTATATTACGGAACGGAGGGA	gtaATTG
clid_15960	+	65	2.22e-09	ctaaaacttg	CTATCTTTTGGGATGGAGGGA	ataTAATTTT
clid_18967	-	31	3.07e-09	CTAAAAATGC	TTATATTTTGGGACGGATAGA	GTACAGAGAT
clid_5018	-	67	3.07e-09	AAAGAATGAC	TTACATTATGAAACGGAGGGA	GTATGTTCTA
clid_35646	-	2	7.77e-09	CCAAAATCCC	TTATATTTAGGGACAGAGTGA	G
clid_19297	-	32	1.41e-08	CTCACAGTTT	GTCTTTTTTTAGACGGAGGGA	GTAGTCAGGA
clid_20260	+	72	1.55e-08	TTAGGTTAGT	TTTTTTTATGGGATGGAGGAG	TATCGCTC
clid_27757	-	16	2.97e-08	ACCTAGATTG	ATTTATTTTAGGACAGAGTAA	GTAACTTATA
clid_2542	-	3	2.97e-08	CTATGGCTGC	ACTTACTTTGGGATGGAGGTA	GT
clid_7043	+	75	3.24e-08	ccaaaacccc	TTATATCTAGAGACGGAGTGA	gtatt
clid_18969	+	62	6.01e-08	TCCTAGATTG	ATTTATTTTAGGACGAAGAGA	TTACCTGCCT
clid_28187	-	5	9.13e-08	CTAGATTCGG	TTTTTTTTTTAGACGGATGAA	GTAT
clid_5001	-	5	9.13e-08	CTACAACTAC	ACTTAAAATGCGACGGAGGGA	GGGG
clid_24085	+	74	1.5e-07	GTAAAATCCC	TTATACTATGGTACGGAGCGA	GTACTA
clid_29820	-	9	2.39e-07	CTAAAAGCCC	TTATATTTTGCGACTTAGGGA	GTAGCACT
clid_9353	+	55	2.58e-07	gcgtttatct	TTTTTTTTTTGGACGGAGTAC	ctgtgagcaa
clid_16622	-	26	3.23e-07	TAGGATTGGA	CTTTTTTTTTTGACAGAGGGG	TAGACGGTTT
clid_35357	-	6	3.76e-07	AGGTTGATTT	TAATTTTATGAGACAGAGGAG	TAAGT
clid_27816	-	29	4.35e-07	GCAAAACTGC	AGTCTTTCTGAGACGGAGGTA	GTAGTAGGCT
clid_9568	+	68	4.35e-07	TACTAGTCTG	TTATATTTTGGGAAAGAAGAA	TTATACGAAC
clid_8170	+	43	5.03e-07	tcacgactgc	ACTTAAAATAAAACGGAGGGA	gtaGTATCTT
clid_24873	+	71	5.4e-07	TCTTAGGTTT	GGTTTTTGTGGGACAGAGGGG	TAATTGCCT
clid_30203	-	9	7.18e-07	GGTAGAATGT	CCACTTTTCTGGATGGAGGAA	GTAGCCAT
clid_35645	-	42	8.27e-07	TAATGGTTAC	ACTCAAAATGGGACCGAGGGA	GTATCTGATA
clid_32849	-	1	8.84e-07	TATTAGATTG	CTATGTTACGAGATGGAGCGA
clid_16623	+	74	1.24e-06	caacaacatc	ACCTATTAAAAAACGGAGGTA	gtaCTA
clid_25885	-	31	1.62e-06	AAATTAAAAC	GTCTAACCTGAAACGGAGGGA	GTACCCAGCT
MOTIF 4		width = 21 sites = 54 llr = 1013 E-value = 1.4e-186
Cluster ID		start	p-value	left_flank	Site	right_flank
clid_15683		57	1.69e-13	GTATGTATTG	TACTCCCTCCGTCCCAAAATA	AGTACAGCCA
clid_9260		23	1.69e-13	ATAAATATGT	TACTCCCTCCGTCCCAAAATA	TAGCAACATG
clid_5225		46	1.69e-13	ATTAATAACT	TACTCCCTCCGTCCCAAAATA	TAATCTTTTT
clid_32274		44	3.39e-13	TCCTATATGC	TACTCCCTCCGTCCCATAATA	TAACAACCTA
clid_30202		31	3.39e-13	GTTTACCACT	TACTCCCTCCGTCCCATAATA	TATATAGTAC
clid_24873		24	5.07e-13	TCTTAAGGTC	TACTCCCTCCGTCCCAAAAAA	CTTAACTTAG
clid_24742		27	5.07e-13	CAATATCTCA	TACTCCCTCCGTCCCAAAAAA	AGACAACCTA
clid_13903		5	1.01e-12	AAAT	TACTCCCTCCATCCCAAAATA	TAAGAACCTA
clid_18968		19	2.31e-12	TTTAGAAACA	TACTCCCTCCGTCTCAAAAAA	TAAACTTTAG
clid_26062		14	5.43e-12	AATTATTTAA	TACTACCTCCGTCCCAAAATA	TAGCAACCTA
clid_14831		2	5.43e-12	T	TACTCCCTCTGTCCCATAATA	TAACAAGCTA
clid_5636		51	5.43e-12	TTCTAAAATA	TACTACCTCCGTCCCAAAATA	TAACTTTTAG
clid_4853		4	5.43e-12	TGC	TACTACCTCCGTCCCAAAATA	AGTGCAGCCA
clid_16837		13	1.54e-11	TTATTAAAAC	TACTCCCTCCGTCCCAATATA	AGTGCAACCT
clid_32352		17	3.29e-11	CAAGTAGAAG	TACTCCTTCCGTCTCAAAATA	TAAGGGATTT
clid_18884		21	3.29e-11	TCATGTTTGC	TACTCCCTCCATCCTAAAATA	GAAGTATTTT
clid_7616		2	4.31e-11	T	TACTTCCTCTGTCCCATAATA	TAGCAACCTA
clid_19297		29	4.93e-11	CCATCCTGAC	TACTCCCTCCGTCTAAAAAAA	GACAAACTGT
clid_9478		8	5.92e-11	TAATTAC	TACTCCCTCCATTCCATAATA	TAGCAATCTA
clid_22363		37	8.5e-11	CATAACATGA	TACTCCCTCCATTTCAAAATA	TAAGACACAA
clid_19888		35	1.52e-10	GAGAAAGTAC	TATTTCCTCCGTCCCATAATA	TAAGGGATTT
clid_7043		15	2.91e-10	CACTATTTCA	TACTCCCTCTATCCCTAAATA	TAAGGGTTTT
clid_16621		33	3.25e-10	TACCTTTAGG	TACTCCATCCATCCCAGAATA	TAATGAATTT
clid_35758		6	3.58e-10	GGGAG	TACTCCTTCCGTCCAAAAAAA	CTCAATCTAG
clid_18967		38	3.58e-10	TAGATCTCTG	TACTCTATCCGTCCCAAAATA	TAAGCATTTT
clid_5018		107	4.45e-10	TGTTAGAACA	TACTCCCTCCGTTTCATAATG	TAAGTCATTC
clid_17741		25	4.96e-10	GACTCAAAGT	TTCTCCCACCGTCCCATAATA	TAAGAGATTT
clid_2542		44	6.09e-10	CGTTATTACT	TACTACCTCCATCCCAAAGTA	AGTGCAGCCA
clid_23712		17	8.2e-10	TCTCTTCTAA	TACTCTCACCGTCCCATAATA	TAACAACCTA
clid_16270		39	1.34e-09	GGATCGCATA	TACTCCCTTCATCCCATAAAA	AATAAATCTA
clid_1313		32	2.16e-09	ATTTCATGCA	AACTCCCTCCATCCCGAAAAA	ACAAATTTAG
clid_27816		36	2.37e-09	CTTAGCCTAC	TACTACCTCCGTCTCAGAAAG	ACTGCAGTTT
clid_35646		40	2.61e-09	CGACACAATA	TACTCACTCTGTCCCTAAATA	TAAGGGATTT
clid_5647		106	2.61e-09	AGATAAATTA	TATTTCCTCCGTCTTAAAATA	TAAGAATCTA
clid_36433		26	4.91e-09	TGGACTAGAA	TATTCCCTCCGACTCAAAAAA	AAACCCAACC
clid_28187		27	5.85e-09	TGGTAAGATA	TACTTCATCCGTCTAAAAAAA	AAACCGAATC
clid_27757		33	9.04e-09	TGCTATAAGT	TACTTACTCTGTCCTAAAATA	AATCAATCTA
clid_15959		6	1.16e-08	AATGA	ATCTCCCTCCATCCCAAGATA	TAACAACTTC
clid_25885		40	1.49e-08	ACTAGCTGGG	TACTCCCTCCGTTTCAGGTTA	GACGTTTTAA
clid_21910		7	1.49e-08	AGTATA	TACTTCTTCCGTCACATAAAA	AATCAACATA
clid_5835		12	1.62e-08	TTGATTCTTG	TTACCCCTCCATCCCAAAAAA	CTCAATATAT
clid_18922		31	1.91e-08	CCTAAGTTGC	TACTCCCTCTATTTTAGAATA	TAGTAACCTA
clid_30203		42	2.24e-08	GCGTCATGGC	TACTTCCTCCATCCAGAAAAG	TGGACATTCT
clid_19240		31	2.85e-08	CAAAATTTGG	TACTGCCCCTGTCTCATAAAA	GACAAACTTA
clid_12045		2	3.89e-08	A	TATTTCCTCCGTCTCACAGTA	CTTACATTTC
clid_30280		193	6.13e-08	GTAATGTTGT	TACTCTCTCCGTTTTATATTA	TTA
clid_29820		25	7.11e-08	ATATAAGTGC	TACTCCCTAAGTCGCAAAATA	TAAGGGCTTT
clid_31005		50	7.65e-08	TCTTAAAATT	TACTTCCTCTGTCCATGATTA	TAAGGGATTA
clid_35645		41	8.24e-08	CCCTATCAGA	TACTCCCTCGGTCCCATTTTG	AGTGTAACCA
clid_32849		35	9.53e-08	TCCCTGAATA	TACTCGCTCCATCTCGTAACA	TAGCAATCTA
clid_24063		19	1.68e-07	ATAAATTAGT	TACTCCTCCTATTCAAAAATA	TAAACATATC
clid_35357		24	2.54e-07	AATCAACAAC	TTACTCCTCTGTCTCATAAAA	TTAAAATCAA
clid_21898		26	3.1e-07	ACCAACGTTA	TACTTTCTCCATATAAAAAAA	ATATATGAGA
clid_20527		46	3.1e-07	CTCAAAGCTA	CTACCCCTCTGTCTCAAAATA	TAGCAACCTA
